# Supplementary material for: Dual Effect of Glucuronidation of a Pyrogallol-Type Phytophenol Antioxidant: A Comparison between Scutellarein and Scutellarin
Source: Molecules. 2018 Dec 6;23(12):3225. doi: 10.3390/molecules23123225 (PMC6321565; doi:10.3390/molecules23123225)
Supplement: Supplementary file 1 [file molecules-23-03225-s001.zip]

Archive with 4 entries (3 files):
- molecules-399532-final-SM/
- molecules-399532-final-SM/Suppl. 2 Certificate analysis of Scutellarein.pdf
- molecules-399532-final-SM/Suppl. 3 Certificate analysis of Scutellarin.pdf
- molecules-399532-final-SM/Suppl.1.pdf
